# Supplementary material for: Genetic association tests in family samples for multi-category phenotypes
Source: BMC Genomics. 2021 Dec 4;22:873. doi: 10.1186/s12864-021-08107-x (PMC8642939; doi:10.1186/s12864-021-08107-x)
Supplement: Supplementary file 1 — Additional file 1. [file 12864_2021_8107_MOESM1_ESM.txt]

## Author: Shuai Wang (shuai1107@hotmail.com)
## Added type="1par" or "2par", demo on 27Jun2021;
## For multinomial logit (ordinal cumulative logit is in Additional file 2);
## Reference: Genetic association tests in family Samples for multi-category phenotypes, Shuai Wang, Josee Dupise, to submit
## Model formula: e.g. choosing K as the reference category
## log(P(Y=1)/P(Y=K))=int1+covariate1*beta11+...+covariatep*beta1p+geno*beta1
##  ...
## log(P(Y=(K-1))/P(Y=K))=int(K-1)+covariate1*beta(K-1)1+...covariatep*beta(K-1)p+geno*beta(K-1)
## Arguments:
## y: the multinomial trait with a dimension of n by 1. The function would return an error message if the input is an ordinal trait.
## reflevel: reference category
## geno: genotype with a dimension of n by 1
## id: identifier with a dimension of n by 1
## famid: family identifier with a dimension of n by 1
## kinship: full kinship matrix, id is a subset of the colnames/rownames of kinship
## covariates: covariates with a dimension of n by p
## wald=T: then geno will be included in the estimation of the regression model, otherwise geno won't be included.
## r.initial=0: starting value of the correlation parameter


multi_norm=function(y, reflevel, geno, id, famid, kinship, covariates, intercept=T, wald=T, r.initial=0, print.scorestats=T, robust=T, type="1par")
{
  
  library(nnet)

  if (is.ordered(y)){
    stop ("please provide a multinomial trait")
  }
  if(any(duplicated(id))) stop("Duplicated id exists.")
  
 # if(!is.bdsmatrix(kinship)) stop("fullkins should be a kinship matrix from makekinship function!")
  
  covariates=as.matrix(covariates)
  if (!((length(y)==length(geno))& (length(geno)==length(id)) & (length(id)==nrow(covariates)))){
    stop ("please provide the same number of subjects for phenotype, genotype, ids, and covariates!")
  }
  
  #below removes missing values 
  dataframe=cbind(y, geno, id, covariates, famid)
  nonmissing_ind=which(apply(dataframe, 1, function(x){all(!is.na(x))})==T)
  y=y[nonmissing_ind]
  geno=geno[nonmissing_ind]
  id=id[nonmissing_ind]
  covariates=covariates[nonmissing_ind,]
  famid=famid[nonmissing_ind]
  
  y=as.factor(y)
  y=relevel(y, ref=reflevel)
  K=length(unique(y))
  
  phen_geno=data.frame(id, famid, y, geno,covariates)
  
  
  #added the following merging to allow for any ordinal values on 29May;
  y.relevel=data.frame(levels=levels(y), newlevels=c(K, (1:(K-1))))
  #then add newlevels to data frame phen_geno;
  phen_geno2=merge(phen_geno, y.relevel, by.x="y", by.y="levels", all.x=T)
  
  
  covariates_nm=names(phen_geno2)[!(names(phen_geno2) %in% c("y", "geno", "id", "famid", "newlevels"))]
  if (wald==T){
    if (intercept==T){
      formula=paste("y~", paste(covariates_nm, collapse ="+"), "+geno", sep="")
    } else {
      formula=paste("y~-1+", paste(covariates_nm, collapse ="+"), "+geno", sep="")
    }
  } else{
    if (intercept==T){
      formula=paste("y~", paste(covariates_nm, collapse ="+"), sep="")
    } else {
      formula=paste("y~-1+", paste(covariates_nm, collapse ="+"), sep="")
    }    
  }
  formula=as.formula(formula)
  initial=multinom(formula, data=phen_geno2)
  alpha.init=t(summary(initial)$coefficients)
  
  kmat=kinship[as.character(id), as.character(id)]
  kmat=as.matrix(kmat)
  
  r1=r.initial
  if (type=="2par"){
    r2=r.initial
  }
  
  data=phen_geno2
  K=length(unique(y))
  if (K==2){
    beta=matrix(alpha.init, ncol=1)
  } else{
    beta=alpha.init
  }
  
  
  
  tol=10^(-6)
  if (intercept==T){
    X_ALL=cbind(rep(1, nrow(data)), phen_geno2[, covariates_nm])
  } else {
    X_ALL=phen_geno2[, covariates_nm]
  }
  
  if (wald==T){
    X_ALL=cbind(X_ALL, phen_geno2[, "geno"])
  }
  X_ALL=as.matrix(X_ALL)
  p=ncol(X_ALL)
  sqerror=1
  iter=0
  y.new=phen_geno2$newlevels
  
  while (sqerror>=tol){
   
    Ures= lapply(unique(phen_geno2$famid), function(x){
      i=x
      v.famid <- which(data$famid==i)
      ni=length(v.famid)
      
      
      
      id.tmp=as.character(data[v.famid, "id"])
      
      Sigmakin_i = kmat[id.tmp, id.tmp]
      
      X=X_ALL[v.famid,]
      if (ncol(X_ALL)==1){
        X=matrix(X, ncol=1)
      }
      if (ni==1) {
        X=matrix(X, nrow=1)
      }
      
      
      pred=X%*%beta
      exp.pred = exp(pred)
      mu=apply(exp.pred, 1, function(x){x/(1+sum(x))})
      mu.vec=as.vector(mu)
      vi.vec=mu.vec*(1-mu.vec)
      phen_i=y.new[v.famid]
      if (length(vi.vec)==1){
        Vi.diag=matrix(mu.vec*(1-mu.vec))
      } else{
        Vi.diag=diag(mu.vec*(1-mu.vec))        
      }

      rmat=matrix(rep(r1, (K-1)^2), ncol=(K-1))
      if (type=="2par"){
        rmat=matrix(rep(r2, (K-1)^2), ncol=(K-1))
        diag(rmat)=r1
      }      
      Rmat=kronecker(2*Sigmakin_i, rmat)
      diag(Rmat)=1
      
      if (length(vi.vec)==1){
        Vi=matrix(sqrt(vi.vec))%*%Rmat%*%matrix(sqrt(vi.vec))
      } else{
        Vi=diag(sqrt(vi.vec))%*%Rmat%*%diag(sqrt(vi.vec))       
      }

      if (K>2){
      a=combn((K-1),2);
      a=t(a);
      for (i in 1:ni){
        Vitmp=Vi[(1+(K-1)*(i-1)):((K-1)*i), (1+(K-1)*(i-1)):((K-1)*i)];
        Vitmp[upper.tri(Vitmp)]=-mu[a[,1],i]*mu[a[,2],i]
        Vitmp[lower.tri(Vitmp)]=Vitmp[upper.tri(Vitmp)];
        Vi[(1+(K-1)*(i-1)):((K-1)*i), (1+(K-1)*(i-1)):((K-1)*i)]=Vitmp
      }
      }
      #diag(Vi)=mu.vec*(1-mu.vec);
      res_i=as.vector((sapply(phen_i, function(x){
        y=rep(NA, (K-1));
        for (i in 1:(K-1)){
          y[i]=as.numeric(x==i)
        }
        return(y);
      })))-mu.vec;
      si = as.vector(matrix(res_i, ncol=1) %*% matrix(res_i, nrow=1))
      
      if (K==2){
        mu=matrix(mu, nrow=1)
      }
      if (K==2 ){
        Vi_diag=apply(mu, 2, function(x){list(matrix(x)-matrix(x, ncol=1)%*%matrix(x, nrow=1))})
      } else{
        Vi_diag=apply(mu, 2, function(x){list(diag(x)-matrix(x, ncol=1)%*%matrix(x, nrow=1))})
      }

      D=matrix(0, nrow=ni*(K-1), ncol=p*(K-1))
      # for (j in 1:ni){
      #  D[((K-1)*(j-1)+1) : ((K-1)*j), ]=kronecker(Vi_diag[[j]][[1]], X[j,])
      #}
      for (j in 1:ni){
        for (k in 1:(K-1)){
          D[(k+(j-1)*(K-1)),]=kronecker(Vi_diag[[j]][[1]][k,], X[j,])
        }
      }
      
      
      
      solve.Vi = solve(Vi, tol=10^(-50))
      sigma_i = as.vector(Vi)
      
      
      rmat_r1=matrix(rep(1, (K-1)^2), ncol=(K-1))
      if (type=="2par"){
        rmat_r1=diag(1, nrow=(K-1), ncol=(K-1))
        rmat_r2=matrix(1, ncol=(K-1), nrow=(K-1))
        diag(rmat_r2)=0
      }
      if (length(vi.vec)==1){
        Vi_r1=matrix(sqrt(vi.vec))%*%kronecker( 2*Sigmakin_i, rmat_r1)%*%matrix(sqrt(vi.vec))
        if (type=="2par"){
          Vi_r2=matrix(sqrt(vi.vec))%*%kronecker( 2*Sigmakin_i, rmat_r2)%*%matrix(sqrt(vi.vec))
        }
      } else{
        Vi_r1=diag(sqrt(vi.vec))%*%kronecker( 2*Sigmakin_i, rmat_r1)%*%diag(sqrt(vi.vec))  
        if (type=="2par"){
          Vi_r2=diag(sqrt(vi.vec))%*%kronecker( 2*Sigmakin_i, rmat_r2)%*%diag(sqrt(vi.vec))            
        }
      }

      
      
      
      for (i in 1:ni){
        Vi_r1[(1+(K-1)*(i-1)):((K-1)*i), (1+(K-1)*(i-1)):((K-1)*i)]=0
        if (type=="2par"){
          Vi_r2[(1+(K-1)*(i-1)):((K-1)*i), (1+(K-1)*(i-1)):((K-1)*i)]=0
        }
      }
      
      
      if (type=="2par"){
        Fi=matrix(0, nrow=((K-1)*ni)^2, ncol=2)
        Fi[,1]=as.vector(-solve.Vi %*% Vi_r1 %*% solve.Vi)
        Fi[,2]=as.vector(-solve.Vi %*% Vi_r2 %*% solve.Vi)
        Vi_alpha=cbind(as.vector(Vi_r1), as.vector(Vi_r2))
      } else{
        Fi=matrix(0, nrow=((K-1)*ni)^2, ncol=1)
        Fi[,1]=as.vector(-solve.Vi %*% Vi_r1 %*% solve.Vi)   
        Vi_alpha=matrix(as.vector(Vi_r1), ncol=1)
      }
      
      Vi_beta=matrix(0, nrow=(ni*(K-1))^2, ncol=p*(K-1))
   
      for (m in 1:p*(K-1)){
        if (length(vi.vec)==1){
          dsqrtVi_betam=matrix(1/2/sqrt(vi.vec)*(1-2*mu.vec)*D[,m])
          Vi_bin_beta=dsqrtVi_betam%*%Rmat%*%matrix(sqrt(vi.vec))+matrix(sqrt(vi.vec))%*%Rmat%*%dsqrtVi_betam
          
        } else{
          dsqrtVi_betam=diag(1/2/sqrt(vi.vec)*(1-2*mu.vec)*D[,m])
          Vi_bin_beta=dsqrtVi_betam%*%Rmat%*%diag(sqrt(vi.vec))+diag(sqrt(vi.vec))%*%Rmat%*%dsqrtVi_betam
          
        }

     Vi_beta[, m]= as.vector(Vi_bin_beta)
      }          
      
      
      
      
      Utemp <- t(D) %*% solve.Vi
      if (type=="1par"){
      Ustar_entry = cbind(rbind(Utemp %*% D, t(Fi) %*% Vi_beta), 
                          rbind(matrix( 0, nrow = (p*(K-1)), ncol=1),t(Fi) %*% Vi_alpha) )
      } else{
        Ustar_entry = cbind(rbind(Utemp %*% D, t(Fi) %*% Vi_beta), 
                            rbind(matrix( 0, nrow = (p*(K-1)), ncol=2),t(Fi) %*% Vi_alpha) )        
      }
      U_entry =rbind(Utemp %*% res_i, t(Fi) %*% (si-sigma_i))
      
      #katia: in this case we do not need this
      #list(Ustar_entry, U_entry)
      #Ustar <- Ustar + Ustar_entry
      #U <- U + U_entry
      
      res=cbind(Ustar_entry, U_entry, U_entry%*%t(U_entry))
      return(res)
      
      
      
    })
    
    Usum=Reduce("+", Ures)
    Ustar=Usum[,1:nrow(Usum)]
    U=Usum[,(nrow(Usum)+1)]   
    UU=Usum[, -(1:(nrow(Usum)+1))]
    
    
    
    if (type=="1par"){
        par.old=matrix(c(as.vector(beta),  r1) , ncol=1)
    } else{
      par.old=matrix(c(as.vector(beta),  r1, r2) , ncol=1)        
    }
    par.new=par.old+solve(Ustar, tol=10^(-70)) %*% U        
    sqerror=sum((par.old-par.new)^2)
    beta=par.new[1:(p*(K-1))]
    beta=matrix(beta, ncol=(K-1))
    if (type=="1par"){
    r1=par.new[length(par.new)];
   if ((r1<  -1)|(r1>1)){
     r1=0
   }
    } else{
      par_cor=tail(par.new, n=2)
      r1=par_cor[1]
      r2=par_cor[2]
      if ((r1<  -1)|(r1>1)){
        r1=0
      }      
      if ((r2<  -1)|(r2>1)){
        r2=0
      }         
    }
    iter=iter+1
    
  }    
  
  variance=solve(Ustar)%*%UU%*%t(solve(Ustar))
  var_coeff=variance[1:(p*(K-1)), 1:(p*(K-1))]
  coef_all=par.new[1:(p*(K-1))]
  coef_sd=sqrt(diag(var_coeff))
  z=coef_all/coef_sd
  p.vec=pnorm(abs(z), lower.tail = F)*2
  p.vec[seq(1,by=p, length.out=(K-1))]=NA
  coef_all=rbind(coef_all, coef_sd, z, p.vec)
  rownames(coef_all)=c("coefficients", "stderr", "z.stats", "p.value")
  
 

  if ((wald==F)&(print.scorestats==T)){
    X_ALL=cbind(X_ALL, phen_geno2[, "geno"])
    X_ALL=as.matrix(X_ALL)
    p=ncol(X_ALL)
    beta_all=rbind(beta, rep(0, K-1))
    
    Ures= lapply(unique(phen_geno2$famid), function(x){
      i=x
      v.famid <- which(data$famid==i)
      ni=length(v.famid)
      
      
      
      id.tmp=as.character(data[v.famid, "id"])
      
      Sigmakin_i = kmat[id.tmp, id.tmp]
      
      X=X_ALL[v.famid,]
      if (ncol(X_ALL)==1){
        X=matrix(X, ncol=1)
      }
      if (ni==1) {
        X=matrix(X, nrow=1)
      }
      
      
      pred=X%*%beta_all
      exp.pred = exp(pred)
      mu=apply(exp.pred, 1, function(x){x/(1+sum(x))})
      mu.vec=as.vector(mu)
      vi.vec=mu.vec*(1-mu.vec)
      phen_i=y.new[v.famid]
      if (length(vi.vec)==1){
        Vi.diag=matrix(mu.vec*(1-mu.vec))
      } else{
        Vi.diag=diag(mu.vec*(1-mu.vec))        
      }
      
      rmat=matrix(rep(r1, (K-1)^2), ncol=(K-1))
      if (type=="2par"){
        rmat=matrix(rep(r2, (K-1)^2), ncol=(K-1))
        diag(rmat)=r1
      }      
      Rmat=kronecker(2*Sigmakin_i, rmat)
      diag(Rmat)=1
      
      if (length(vi.vec)==1){
        Vi=matrix(sqrt(vi.vec))%*%Rmat%*%matrix(sqrt(vi.vec))
      } else{
        Vi=diag(sqrt(vi.vec))%*%Rmat%*%diag(sqrt(vi.vec))       
      }
      
      if (K>2){
        a=combn((K-1),2);
        a=t(a);
        for (i in 1:ni){
          Vitmp=Vi[(1+(K-1)*(i-1)):((K-1)*i), (1+(K-1)*(i-1)):((K-1)*i)];
          Vitmp[upper.tri(Vitmp)]=-mu[a[,1],i]*mu[a[,2],i]
          Vitmp[lower.tri(Vitmp)]=Vitmp[upper.tri(Vitmp)];
          Vi[(1+(K-1)*(i-1)):((K-1)*i), (1+(K-1)*(i-1)):((K-1)*i)]=Vitmp
        }
      }
      #diag(Vi)=mu.vec*(1-mu.vec);
      res_i=as.vector((sapply(phen_i, function(x){
        y=rep(NA, (K-1));
        for (i in 1:(K-1)){
          y[i]=as.numeric(x==i)
        }
        return(y);
      })))-mu.vec;
      si = as.vector(matrix(res_i, ncol=1) %*% matrix(res_i, nrow=1))
      
      if (K==2){
        mu=matrix(mu, nrow=1)
      }
      if (K==2 ){
        Vi_diag=apply(mu, 2, function(x){list(matrix(x)-matrix(x, ncol=1)%*%matrix(x, nrow=1))})
      } else{
        Vi_diag=apply(mu, 2, function(x){list(diag(x)-matrix(x, ncol=1)%*%matrix(x, nrow=1))})
      }
      
      D=matrix(0, nrow=ni*(K-1), ncol=p*(K-1))
      # for (j in 1:ni){
      #  D[((K-1)*(j-1)+1) : ((K-1)*j), ]=kronecker(Vi_diag[[j]][[1]], X[j,])
      #}
      for (j in 1:ni){
        for (k in 1:(K-1)){
          D[(k+(j-1)*(K-1)),]=kronecker(Vi_diag[[j]][[1]][k,], X[j,])
        }
      }
      
      
      
      solve.Vi = solve(Vi, tol=10^(-50))
      sigma_i = as.vector(Vi)
      
      
      rmat_r1=matrix(rep(1, (K-1)^2), ncol=(K-1))
      if (type=="2par"){
        rmat_r1=diag(1, nrow=(K-1), ncol=(K-1))
        rmat_r2=matrix(1, ncol=(K-1), nrow=(K-1))
        diag(rmat_r2)=0
      }            
      
      if (length(vi.vec)==1){
        Vi_r1=matrix(sqrt(vi.vec))%*%kronecker( 2*Sigmakin_i, rmat_r1)%*%matrix(sqrt(vi.vec))
        if (type=="2par"){
          Vi_r2=matrix(sqrt(vi.vec))%*%kronecker( 2*Sigmakin_i, rmat_r2)%*%matrix(sqrt(vi.vec))
        }
      } else{
        Vi_r1=diag(sqrt(vi.vec))%*%kronecker( 2*Sigmakin_i, rmat_r1)%*%diag(sqrt(vi.vec))  
        if (type=="2par"){
          Vi_r2=diag(sqrt(vi.vec))%*%kronecker( 2*Sigmakin_i, rmat_r2)%*%diag(sqrt(vi.vec))            
        }
      }  
      
      
      
      
      for (i in 1:ni){
        Vi_r1[(1+(K-1)*(i-1)):((K-1)*i), (1+(K-1)*(i-1)):((K-1)*i)]=0
        if (type=="2par"){
          Vi_r2[(1+(K-1)*(i-1)):((K-1)*i), (1+(K-1)*(i-1)):((K-1)*i)]=0
        }
      }
      
      
      if (type=="2par"){
        Fi=matrix(0, nrow=((K-1)*ni)^2, ncol=2)
        Fi[,1]=as.vector(-solve.Vi %*% Vi_r1 %*% solve.Vi)
        Fi[,2]=as.vector(-solve.Vi %*% Vi_r2 %*% solve.Vi)
        Vi_alpha=cbind(as.vector(Vi_r1), as.vector(Vi_r2))
      } else{
        Fi=matrix(0, nrow=((K-1)*ni)^2, ncol=1)
        Fi[,1]=as.vector(-solve.Vi %*% Vi_r1 %*% solve.Vi)   
        Vi_alpha=matrix(as.vector(Vi_r1), ncol=1)
      }
      
   
      
      Vi_beta=matrix(0, nrow=(ni*(K-1))^2, ncol=p*(K-1))
      
      for (m in 1:p*(K-1)){
        if (length(vi.vec)==1){
          dsqrtVi_betam=matrix(1/2/sqrt(vi.vec)*(1-2*mu.vec)*D[,m])
          Vi_bin_beta=dsqrtVi_betam%*%Rmat%*%matrix(sqrt(vi.vec))+matrix(sqrt(vi.vec))%*%Rmat%*%dsqrtVi_betam
          
        } else{
          dsqrtVi_betam=diag(1/2/sqrt(vi.vec)*(1-2*mu.vec)*D[,m])
          Vi_bin_beta=dsqrtVi_betam%*%Rmat%*%diag(sqrt(vi.vec))+diag(sqrt(vi.vec))%*%Rmat%*%dsqrtVi_betam
          
        }
        
        Vi_beta[, m]= as.vector(Vi_bin_beta)
      }          
      
      
      
      
      Utemp <- t(D) %*% solve.Vi
      if (type=="1par"){
      Ustar_entry = cbind(rbind(Utemp %*% D, t(Fi) %*% Vi_beta), 
                          rbind(matrix( 0, nrow = (p*(K-1)), ncol=1),t(Fi) %*% Vi_alpha) )
      } else{
        Ustar_entry = cbind(rbind(Utemp %*% D, t(Fi) %*% Vi_beta), 
                            rbind(matrix( 0, nrow = (p*(K-1)), ncol=2),t(Fi) %*% Vi_alpha) )        
      }
      U_entry =rbind(Utemp %*% res_i, t(Fi) %*% (si-sigma_i))
      
      #katia: in this case we do not need this
      #list(Ustar_entry, U_entry)
      #Ustar <- Ustar + Ustar_entry
      #U <- U + U_entry
      
      res=cbind(Ustar_entry, U_entry, U_entry%*%t(U_entry))
      return(res)
      
      
      
    })
    
    Usum=Reduce("+", Ures)
    Ustar=Usum[,1:nrow(Usum)]
    U=Usum[,(nrow(Usum)+1)]   
    UU=Usum[, -(1:(nrow(Usum)+1))]
    
    geno.seq=seq(p, by=p, length.out = (K-1))    
    non_geno.seq=(1:(p*(K-1)))[!((1:(p*(K-1))) %in%  geno.seq)]
    seq_reorder=c(non_geno.seq, geno.seq)
    if (robust==T){
      U_robust=U[seq_reorder]
      A_mat=cbind(-Ustar[geno.seq, non_geno.seq]%*%solve(Ustar[non_geno.seq, non_geno.seq]), diag(1, nrow=(K-1), ncol=(K-1)))
      UU_robust=UU[seq_reorder, seq_reorder]
      stats.score=t(A_mat%*%U_robust)%*%solve(A_mat%*%UU_robust%*%t(A_mat))%*%(A_mat%*%U_robust)
      p.score=pchisq(stats.score, df=(K-1), lower.tail = F)
    } else{
    I_score=Ustar[1:((K-1)*p), 1:((K-1)*p)]

    V_score=I_score[geno.seq, geno.seq]-I_score[geno.seq, -geno.seq]%*%solve(I_score[-geno.seq, -geno.seq])%*%I_score[ -geno.seq, geno.seq]
    U_score=U[geno.seq]
    stats.score=matrix(U_score, nrow=1)%*%solve(V_score)%*%matrix(U_score, ncol=1)
    p.score=pchisq(stats.score, df=(K-1), lower.tail = F)
    }
    if (type=="1par"){
    return(list(formula=formula, K=K, initial=alpha.init, beta=beta, coef=coef_all, var_coef=var_coeff, r1=r1, iter=iter, stats.score=stats.score, p_value=p.score))   
    } else{
      return(list(formula=formula, K=K, initial=alpha.init, beta=beta, coef=coef_all, var_coef=var_coeff, r1=r1, r2=r2, iter=iter, stats.score=stats.score, p_value=p.score))   
      
    }
  } else{
    if (type=="1par"){
    return(list(formula=formula, K=K, initial=alpha.init, beta=beta, coef=coef_all, var_coef=var_coeff, r1=r1, iter=iter))
    } else{
      return(list(formula=formula, K=K, initial=alpha.init, beta=beta, coef=coef_all, var_coef=var_coeff, r1=r1, r2=r2, iter=iter))     
    }
  }
  
}


###demo as how to use the function, remove the # for lines starting with #
library(kinship2)
data(sample.ped)

data_demo=sample.ped
n_rep=10
for (i in 1:n_rep){
  data_add=sample.ped
  data_add[,1:4]=1000*i+data_add[,1:4]
  data_add[data_add$father==(1000*i), "father"]=0
  data_add[data_add$mother==(1000*i), "mother"]=0
  data_demo=rbind(data_demo, data_add)
}
data_demo$age=rnorm(nrow(data_demo), mean=40, sd=20)
miss.ind=sample(1:nrow(data_demo), 10)
data_demo$age[miss.ind]=NA

###simulate T2D and obesity
data_demo$T2D=sample(c(0,1), nrow(data_demo), replace=T, prob=c(0.8,0.2))
data_demo$obese=sample(c(0,1), nrow(data_demo), replace=T, prob=c(0.65,0.35))
###convert T2D and obesity into 3-category diabesity;
Phen=ifelse((data_demo$T2D==1) & (data_demo$obese==1), 1 , ifelse((data_demo$T2D==1) & (data_demo$obese==0), 2,3))
### below to make it multinomial
Phen=as.factor(Phen);
###construct kinship matrix;
kmat     <-makekinship(data_demo$ped, data_demo$id, data_demo$father, data_demo$mother)
kmat=as.matrix(kmat)

data_demo$g=sample(c(0,1,2), nrow(data_demo), replace=T, prob=c(0.64, 0.32, 0.04))
###wald;
res_wald=multi_norm(y=Phen, reflevel = '3', geno=data_demo$g, id=data_demo$id, famid=data_demo$ped, kinship=kmat, covariates=data_demo$age, intercept=T, wald=T, r.initial=0)
###wald with 2 pars;
res_wald=multi_norm(y=Phen, type="2par", reflevel = '3', geno=data_demo$g, id=data_demo$id, famid=data_demo$ped, kinship=kmat, covariates=data_demo$age, intercept=T, wald=T, r.initial=0)
###score;
res_score=multi_norm(y=Phen, reflevel = '3', geno=data_demo$g, id=data_demo$id, famid=data_demo$ped, kinship=kmat, covariates=data_demo$age, intercept=T, wald=F, r.initial=0)
###score with 2 pars;
res_score=multi_norm(y=Phen, type="2par", reflevel = '3', geno=data_demo$g, id=data_demo$id, famid=data_demo$ped, kinship=kmat, covariates=data_demo$age, intercept=T, wald=F, r.initial=0)
