# Supplementary material for: Genetic association tests in family samples for multi-category phenotypes
Source: BMC Genomics. 2021 Dec 4;22:873. doi: 10.1186/s12864-021-08107-x (PMC8642939; doi:10.1186/s12864-021-08107-x)
Supplement: Supplementary file 2 — Additional file 2. [file 12864_2021_8107_MOESM2_ESM.txt]

## Author: Shuai Wang (shuai1107@hotmail.com)
## Added Demo on 27Jun2021;
## Updated on 21Jun2021;
## For ordinal cumulative logit (multinomial logit is in Additional File1);
## Updated line 125 to  phen_i=y[v.famid] on 27May2021;
## 
## Reference: Genetic association tests in family Samples for multi-category phenotypes, Shuai Wang, Josee Dupise, to submit
## Model formula: i.e. int1<=int2<=...<=int(K-1)
## logit(P(Y=1))=int1+covariate1*beta1+...+covariatep*betap+geno*beta
##  ...
## logit(P(Y<=(K-1)))=int(K-1)+covariate1*beta1+...covariatep*betap+geno*beta
## Arguments:
## y: the ordinal trait with a dimension of n by 1. The function would return an error message if the input is not an ordinal trait.
## geno: genotype with a dimension of n by 1
## id: identifier with a dimension of n by 1
## famid: family identifier with a dimension of n by 1
## kinship: full kinship matrix, id is a subset of the colnames/rownames of kinship
## covariates: covariates with a dimension of n by p
## wald=T: then geno will be included in the estimation of the regression model, otherwise geno won't be included.
## r.initial=0: starting value of the correlation parameter


## Users need to install package "ordinal" before using this function

multi_ordinal=function(y,  geno, id, famid, kinship, covariates,  wald=T, print.scorestats=F, r.initial=0,  type="1par")
{
  if (!is.ordered(y)){
    stop ("please provide an ordinal trait")
  }

  library(ordinal)
  
  if(any(duplicated(id))) stop("Duplicated id exists.")
  
 # if(!is.bdsmatrix(kinship)) stop("fullkins should be a kinship matrix from makekinship function!")
  
  covariates=as.matrix(covariates)
  if (!((length(y)==length(geno))& (length(geno)==length(id)) & (length(id)==nrow(covariates)))){
    stop ("please provide the same number of subjects for phenotype, genotype, ids, and covariates!")
  }
  
  #below removes missing values 
  dataframe=cbind(y, geno, id, covariates, famid)
  nonmissing_ind=which(apply(dataframe, 1, function(x){all(!is.na(x))})==T)
  y=y[nonmissing_ind]
  geno=geno[nonmissing_ind]
  id=id[nonmissing_ind]
  covariates=covariates[nonmissing_ind,]
  famid=famid[nonmissing_ind]
  
  #y=factor(y, ordered = T)
  K=length(unique(y))

  
  phen_geno=data.frame(id, famid, y, geno,covariates)
 
  #added the following merging to allow for any ordinal values on 29May;
  y.relevel=data.frame(levels=levels(y), newlevels=1:K)
  #then add newlevels to data frame phen_geno;
  phen_geno2=merge(phen_geno, y.relevel, by.x="y", by.y="levels", all.x=T)
  
  covariates_nm=names(phen_geno2)[!(names(phen_geno2) %in% c("y", "geno", "id", "famid", "newlevels"))]
  if (wald==T){
  
      formula=paste("y~", paste(covariates_nm, collapse ="+"), "+geno", sep="")
      covariates_nm=c(covariates_nm, "geno")
  } else{
   
      formula=paste("y~", paste(covariates_nm, collapse ="+"), sep="")
      
  }
  formula=as.formula(formula)
  initial=clm(formula, data=phen_geno2)
  coeff=initial$coefficients
  int=coeff[1:(K-1)]
  slope=-coeff[-(1:(K-1))]
  alpha.init=rbind(int, matrix(rep(slope, (K-1)), ncol=(K-1)))
  
  kmat=kinship[as.character(id), as.character(id)]
  kmat=as.matrix(kmat)
  
  r1=r.initial
  if (type=="2par"){
    r2=r.initial
  }
  data=phen_geno2
  beta=alpha.init

  
  tol=10^(-6)
 
  X_ALL=cbind(rep(1, nrow(data)), phen_geno2[, covariates_nm])
  X_ALL=as.matrix(X_ALL)
  p=ncol(X_ALL)
  sqerror=1
  iter=0
  y.new=phen_geno2$newlevels
  
  while (sqerror>=tol){
   
    Ures= lapply(unique(phen_geno2$famid), function(x){
      i=x
      v.famid <- data$famid==i
      ni=sum(v.famid)
     
      #below is added on 26May2020 
      v.famid=which(v.famid)
      ################################
      
      id.tmp=as.character(data[v.famid, "id"])
      
      Sigmakin_i = kmat[id.tmp, id.tmp]
      
      X=X_ALL[v.famid,]
      if (ncol(X_ALL)==1){
        X=matrix(X, ncol=1)
      }
      if (ni==1) {
        X=matrix(X, nrow=1)
      }
      
      
      pred=X%*%beta
      exp.pred = exp(pred)
      
      mu_cum=t(apply(exp.pred, 1, function(x){x/(1+x)}))
      if (K==2){
        mu=mu_cum
      } else{
      mu=apply(mu_cum, 1, function(x){c(x[1], diff(x))})
      }
      
      mu.vec=as.vector(mu)
      vi.vec=mu.vec*(1-mu.vec)
      phen_i=y.new[v.famid]
      Vi.diag=diag(mu.vec*(1-mu.vec))
      rmat=matrix(rep(r1, (K-1)^2), ncol=(K-1))
      if (type=="2par"){
        rmat=matrix(rep(r2, (K-1)^2), ncol=(K-1))
        diag(rmat)=r1
      }
      Rmat=kronecker(2*Sigmakin_i, rmat)
      diag(Rmat)=1
      
      if (length(vi.vec)==1){
        Vi=matrix(sqrt(vi.vec))%*%Rmat%*%matrix(sqrt(vi.vec))
      } else{
      Vi=diag(sqrt(vi.vec))%*%Rmat%*%diag(sqrt(vi.vec))
      }
     # Vi_diag=apply(mu, 2, function(x){list(diag(x)-matrix(x, ncol=1)%*%matrix(x, nrow=1))})
      if (K>2){
      a=combn((K-1),2);
      a=t(a);
      for (i in 1:ni){
        Vitmp=Vi[(1+(K-1)*(i-1)):((K-1)*i), (1+(K-1)*(i-1)):((K-1)*i)];
        Vitmp[upper.tri(Vitmp)]=-mu[a[,1],i]*mu[a[,2],i]
        Vitmp[lower.tri(Vitmp)]=Vitmp[upper.tri(Vitmp)];
        Vi[(1+(K-1)*(i-1)):((K-1)*i), (1+(K-1)*(i-1)):((K-1)*i)]=Vitmp
      }
      }
      #diag(Vi)=mu.vec*(1-mu.vec);
      res_i=as.vector((sapply(phen_i, function(x){
        y=rep(NA, (K-1));
        for (i in 1:(K-1)){
          y[i]=as.numeric(x==i)
        }
        return(y);
      })))-mu.vec;
      si = as.vector(matrix(res_i, ncol=1) %*% matrix(res_i, nrow=1))
      
      D=matrix(0, nrow=ni*(K-1), ncol=(K-1+p-1))
      # for (j in 1:ni){
      #  D[((K-1)*(j-1)+1) : ((K-1)*j), ]=kronecker(Vi_diag[[j]][[1]], X[j,])
      #}
     
      predM=diag(rep(1, (K-1)))
      if (K>2){
          index_r=2:(K-1)
          index_c=index_r-1
          predM[cbind(index_r, index_c)]=rep(-1, (K-2))
      }
      
      for (j in 1:ni){
          if ((length(vi.vec)==1)|(K==2)){
            D[(1+(j-1)*(K-1)):(j*(K-1)),(1:(K-1))]=predM%*%matrix(exp.pred[j,]/(1+exp.pred[j,])^2)
          } else{
            D[(1+(j-1)*(K-1)):(j*(K-1)),(1:(K-1))]=predM%*%diag(exp.pred[j,]/(1+exp.pred[j,])^2)         
          }
          tmp=D[(1+(j-1)*(K-1)):(j*(K-1)),(1:(K-1))]%*%matrix(1, ncol=1, nrow=(K-1))
          D[(1+(j-1)*(K-1)):(j*(K-1)),-(1:(K-1))]=tmp%*%X[j,-1]
      }
      
      
      
      solve.Vi = solve(Vi, tol=10^(-70))
      sigma_i = as.vector(Vi)
      
      
      rmat_r1=matrix(rep(1, (K-1)^2), ncol=(K-1))
      if (type=="2par"){
        rmat_r1=diag(1, nrow=(K-1), ncol=(K-1))
        rmat_r2=matrix(1, ncol=(K-1), nrow=(K-1))
        diag(rmat_r2)=0
      }
      
      if (length(vi.vec)==1){
        Vi_r1=matrix(sqrt(vi.vec))%*%kronecker( 2*Sigmakin_i, rmat_r1)%*%matrix(sqrt(vi.vec))
        if (type=="2par"){
          Vi_r2=matrix(sqrt(vi.vec))%*%kronecker( 2*Sigmakin_i, rmat_r2)%*%matrix(sqrt(vi.vec))
        }
      } else{
        Vi_r1=diag(sqrt(vi.vec))%*%kronecker( 2*Sigmakin_i, rmat_r1)%*%diag(sqrt(vi.vec))  
        if (type=="2par"){
          Vi_r2=diag(sqrt(vi.vec))%*%kronecker( 2*Sigmakin_i, rmat_r2)%*%diag(sqrt(vi.vec))            
        }
      }
      
      
      
      for (i in 1:ni){
        Vi_r1[(1+(K-1)*(i-1)):((K-1)*i), (1+(K-1)*(i-1)):((K-1)*i)]=0
        if (type=="2par"){
          Vi_r2[(1+(K-1)*(i-1)):((K-1)*i), (1+(K-1)*(i-1)):((K-1)*i)]=0
        }
      }
      
      

      
      if (type=="2par"){
        Fi=matrix(0, nrow=((K-1)*ni)^2, ncol=2)
        Fi[,1]=as.vector(-solve.Vi %*% Vi_r1 %*% solve.Vi)
        Fi[,2]=as.vector(-solve.Vi %*% Vi_r2 %*% solve.Vi)
        Vi_alpha=cbind(as.vector(Vi_r1), as.vector(Vi_r2))
      } else{
        Fi=matrix(0, nrow=((K-1)*ni)^2, ncol=1)
        Fi[,1]=as.vector(-solve.Vi %*% Vi_r1 %*% solve.Vi)   
        Vi_alpha=matrix(as.vector(Vi_r1), ncol=1)
      }
      
      
      Vi_beta=matrix(0, nrow=(ni*(K-1))^2, ncol=(K-1+p-1))
   
      for (m in 1:(K-1+p-1)){
          if (length(vi.vec)==1){
            dsqrtVi_mu=matrix(1/2/sqrt(vi.vec)*(1-2*mu.vec))
            dmu_betam=matrix(D[,m])
            Vi_bin_beta=dsqrtVi_mu%*%dmu_betam%*%Rmat%*%matrix(sqrt(vi.vec))+matrix(sqrt(vi.vec))%*%Rmat%*%dsqrtVi_mu%*%dmu_betam
            
          } else {
            dsqrtVi_mu=diag(1/2/sqrt(vi.vec)*(1-2*mu.vec))
            dmu_betam=diag(D[,m])
            Vi_bin_beta=dsqrtVi_mu%*%dmu_betam%*%Rmat%*%diag(sqrt(vi.vec))+diag(sqrt(vi.vec))%*%Rmat%*%dsqrtVi_mu%*%dmu_betam
            
          }

         
          Vi_beta[, m]= as.vector(Vi_bin_beta)
          
      }          
      
    
      
      
      Utemp <- t(D) %*% solve.Vi
      if (type=="1par"){
      Ustar_entry = cbind(rbind(Utemp %*% D, t(Fi) %*% Vi_beta), 
                          rbind(matrix( 0, nrow = (p-1+K-1), ncol=1),t(Fi) %*% Vi_alpha) )
      } else{
        Ustar_entry = cbind(rbind(Utemp %*% D, t(Fi) %*% Vi_beta), 
                            rbind(matrix( 0, nrow = (p-1+K-1), ncol=2),t(Fi) %*% Vi_alpha) )
      }
      U_entry =rbind(Utemp %*% res_i, t(Fi) %*% (si-sigma_i))
      
      #katia: in this case we do not need this
      #list(Ustar_entry, U_entry)
      #Ustar <- Ustar + Ustar_entry
      #U <- U + U_entry
      
      res=cbind(Ustar_entry, U_entry, U_entry%*%t(U_entry))
      return(res)
      
      
      
    })
    
    Usum=Reduce("+", Ures)
    Ustar=Usum[,1:nrow(Usum)]
    U=Usum[,(nrow(Usum)+1)]   
    UU=Usum[, -(1:(nrow(Usum)+1))]
    
    
    
    
    beta_est=c(beta[1,], beta[-1,1])
    if (type=="1par"){
      par.old=matrix(c(beta_est,  r1) , ncol=1)
    } else{
      par.old=matrix(c(beta_est,  r1, r2) , ncol=1)
    }
    
    par.new=par.old+solve(Ustar, tol=10^(-40)) %*% U        
    sqerror=sum((par.old-par.new)^2)
    beta_est=par.new[1:(p-1+K-1)]
    beta=rbind(beta_est[1:(K-1)], matrix(rep(beta_est[-(1:(K-1))], (K-1)), ncol=(K-1)))
    if (type=="1par"){
    r1=par.new[length(par.new)];
   if ((r1<  -1)|(r1>1)){
     r1=0
   }
    } else{
      par_cor=tail(par.new, n=2)
      r1=par_cor[1]
      r2=par_cor[2]
      if ((r1<  -1)|(r1>1)){
        r1=0
      }      
      if ((r2<  -1)|(r2>1)){
        r2=0
      }         
    }
    iter=iter+1
    
  }    
  
  variance=solve(Ustar)%*%UU%*%solve(t(Ustar))
  coef_all=beta_est
  coef_sd=sqrt(diag(variance[1:(p-1+K-1), 1:(p-1+K-1)]))
  z=coef_all/coef_sd
  p.vec=pnorm(abs(z), lower.tail = F)*2
  p.vec[1:(K-1)]=NA
  coef_all=rbind(coef_all, coef_sd, z, p.vec)
  rownames(coef_all)=c("coefficients", "stderr", "z.stats", "p.value")
  var_coef=variance[1:(p-1+K-1), 1:(p-1+K-1)]
  
  if ((wald==F)&(print.scorestats==T)){
    X_ALL=cbind(X_ALL, phen_geno2[, "geno"])
    X_ALL=as.matrix(X_ALL)
    p=ncol(X_ALL)
    beta_all=rbind(beta, rep(0, K-1))
    
    
    
    Ures= lapply(unique(phen_geno2$famid), function(x){
      i=x
      v.famid <- data$famid==i
      ni=sum(v.famid)
      
      #below is added on 26May2020 
      v.famid=which(v.famid)
      ################################
      
      id.tmp=as.character(data[v.famid, "id"])
      
      Sigmakin_i = kmat[id.tmp, id.tmp]
      
      X=X_ALL[v.famid,]
      if (ncol(X_ALL)==1){
        X=matrix(X, ncol=1)
      }
      if (ni==1) {
        X=matrix(X, nrow=1)
      }
      
      
      pred=X%*%beta_all
      exp.pred = exp(pred)
      
      mu_cum=t(apply(exp.pred, 1, function(x){x/(1+x)}))
      if (K==2){
        mu=mu_cum
      } else{
        mu=apply(mu_cum, 1, function(x){c(x[1], diff(x))})
      }
      
      mu.vec=as.vector(mu)
      vi.vec=mu.vec*(1-mu.vec)
      phen_i=y.new[v.famid]
      Vi.diag=diag(mu.vec*(1-mu.vec))
      rmat=matrix(rep(r1, (K-1)^2), ncol=(K-1))
      if (type=="2par"){
        rmat=matrix(rep(r2, (K-1)^2), ncol=(K-1))
        diag(rmat)=r1
      }
      Rmat=kronecker(2*Sigmakin_i, rmat)
      diag(Rmat)=1
      
      if (length(vi.vec)==1){
        Vi=matrix(sqrt(vi.vec))%*%Rmat%*%matrix(sqrt(vi.vec))
      } else{
        Vi=diag(sqrt(vi.vec))%*%Rmat%*%diag(sqrt(vi.vec))
      }
      # Vi_diag=apply(mu, 2, function(x){list(diag(x)-matrix(x, ncol=1)%*%matrix(x, nrow=1))})
      if (K>2){
        a=combn((K-1),2);
        a=t(a);
        for (i in 1:ni){
          Vitmp=Vi[(1+(K-1)*(i-1)):((K-1)*i), (1+(K-1)*(i-1)):((K-1)*i)];
          Vitmp[upper.tri(Vitmp)]=-mu[a[,1],i]*mu[a[,2],i]
          Vitmp[lower.tri(Vitmp)]=Vitmp[upper.tri(Vitmp)];
          Vi[(1+(K-1)*(i-1)):((K-1)*i), (1+(K-1)*(i-1)):((K-1)*i)]=Vitmp
        }
      }
      #diag(Vi)=mu.vec*(1-mu.vec);
      res_i=as.vector((sapply(phen_i, function(x){
        y=rep(NA, (K-1));
        for (i in 1:(K-1)){
          y[i]=as.numeric(x==i)
        }
        return(y);
      })))-mu.vec;
      si = as.vector(matrix(res_i, ncol=1) %*% matrix(res_i, nrow=1))
      
      D=matrix(0, nrow=ni*(K-1), ncol=(K-1+p-1))
      # for (j in 1:ni){
      #  D[((K-1)*(j-1)+1) : ((K-1)*j), ]=kronecker(Vi_diag[[j]][[1]], X[j,])
      #}
      
      predM=diag(rep(1, (K-1)))
      if (K>2){
        index_r=2:(K-1)
        index_c=index_r-1
        predM[cbind(index_r, index_c)]=rep(-1, (K-2))
      }
      
      for (j in 1:ni){
        if ((length(vi.vec)==1)|(K==2)){
          D[(1+(j-1)*(K-1)):(j*(K-1)),(1:(K-1))]=predM%*%matrix(exp.pred[j,]/(1+exp.pred[j,])^2)
        } else{
          D[(1+(j-1)*(K-1)):(j*(K-1)),(1:(K-1))]=predM%*%diag(exp.pred[j,]/(1+exp.pred[j,])^2)         
        }
        tmp=D[(1+(j-1)*(K-1)):(j*(K-1)),(1:(K-1))]%*%matrix(1, ncol=1, nrow=(K-1))
        D[(1+(j-1)*(K-1)):(j*(K-1)),-(1:(K-1))]=tmp%*%X[j,-1]
      }
      
      
      
      solve.Vi = solve(Vi, tol=10^(-70))
      sigma_i = as.vector(Vi)
      
      
      rmat_r1=matrix(rep(1, (K-1)^2), ncol=(K-1))
      if (type=="2par"){
        rmat_r1=diag(1, nrow=(K-1), ncol=(K-1))
        rmat_r2=matrix(1, ncol=(K-1), nrow=(K-1))
        diag(rmat_r2)=0
      }      

      if (length(vi.vec)==1){
        Vi_r1=matrix(sqrt(vi.vec))%*%kronecker( 2*Sigmakin_i, rmat_r1)%*%matrix(sqrt(vi.vec))
        if (type=="2par"){
          Vi_r2=matrix(sqrt(vi.vec))%*%kronecker( 2*Sigmakin_i, rmat_r2)%*%matrix(sqrt(vi.vec))
        }
      } else{
        Vi_r1=diag(sqrt(vi.vec))%*%kronecker( 2*Sigmakin_i, rmat_r1)%*%diag(sqrt(vi.vec))  
        if (type=="2par"){
          Vi_r2=diag(sqrt(vi.vec))%*%kronecker( 2*Sigmakin_i, rmat_r2)%*%diag(sqrt(vi.vec))            
        }
      }  
      
         
      
      for (i in 1:ni){
        Vi_r1[(1+(K-1)*(i-1)):((K-1)*i), (1+(K-1)*(i-1)):((K-1)*i)]=0
        if (type=="2par"){
          Vi_r2[(1+(K-1)*(i-1)):((K-1)*i), (1+(K-1)*(i-1)):((K-1)*i)]=0
        }
      }
      
      
      if (type=="2par"){
        Fi=matrix(0, nrow=((K-1)*ni)^2, ncol=2)
        Fi[,1]=as.vector(-solve.Vi %*% Vi_r1 %*% solve.Vi)
        Fi[,2]=as.vector(-solve.Vi %*% Vi_r2 %*% solve.Vi)
        Vi_alpha=cbind(as.vector(Vi_r1), as.vector(Vi_r2))
      } else{
        Fi=matrix(0, nrow=((K-1)*ni)^2, ncol=1)
        Fi[,1]=as.vector(-solve.Vi %*% Vi_r1 %*% solve.Vi)   
        Vi_alpha=matrix(as.vector(Vi_r1), ncol=1)
      }
      
      Vi_beta=matrix(0, nrow=(ni*(K-1))^2, ncol=(K-1+p-1))
      
      for (m in 1:(K-1+p-1)){
        if (length(vi.vec)==1){
          dsqrtVi_mu=matrix(1/2/sqrt(vi.vec)*(1-2*mu.vec))
          dmu_betam=matrix(D[,m])
          Vi_bin_beta=dsqrtVi_mu%*%dmu_betam%*%Rmat%*%matrix(sqrt(vi.vec))+matrix(sqrt(vi.vec))%*%Rmat%*%dsqrtVi_mu%*%dmu_betam
          
        } else {
          dsqrtVi_mu=diag(1/2/sqrt(vi.vec)*(1-2*mu.vec))
          dmu_betam=diag(D[,m])
          Vi_bin_beta=dsqrtVi_mu%*%dmu_betam%*%Rmat%*%diag(sqrt(vi.vec))+diag(sqrt(vi.vec))%*%Rmat%*%dsqrtVi_mu%*%dmu_betam
          
        }
        
        
        Vi_beta[, m]= as.vector(Vi_bin_beta)
        
      }          
      
      
      
      
      Utemp <- t(D) %*% solve.Vi
      
      if (type=="1par"){
        Ustar_entry = cbind(rbind(Utemp %*% D, t(Fi) %*% Vi_beta), 
                            rbind(matrix( 0, nrow = (p-1+K-1), ncol=1),t(Fi) %*% Vi_alpha) )
      } else{
        Ustar_entry = cbind(rbind(Utemp %*% D, t(Fi) %*% Vi_beta), 
                            rbind(matrix( 0, nrow = (p-1+K-1), ncol=2),t(Fi) %*% Vi_alpha) )
      }
      
      U_entry =rbind(Utemp %*% res_i, t(Fi) %*% (si-sigma_i))
    
                                                                                      
      #katia: in this case we do not need this
      #list(Ustar_entry, U_entry)
      #Ustar <- Ustar + Ustar_entry
      #U <- U + U_entry
      
      res=cbind(Ustar_entry, U_entry, U_entry%*%t(U_entry))
      return(res)
      
      
      
    })
    
    Usum=Reduce("+", Ures)
    Ustar=Usum[,1:nrow(Usum)]
    U=Usum[,(nrow(Usum)+1)]   
    UU=Usum[, -(1:(nrow(Usum)+1))]
    
    I_score=Ustar[1:(K-1+p-1), 1:(K-1+p-1)]
    
    V_score=I_score[(K-1+p-1), (K-1+p-1)]-I_score[(K-1+p-1), 1:(K-1+p-2)]%*%solve(I_score[1:(K-1+p-2), 1:(K-1+p-2)])%*%I_score[ 1:(K-1+p-2), (K-1+p-1)]
    stats.score=(U[(K-1+p-1)])^2/V_score
    p.score=pchisq(stats.score, df=1, lower.tail = F)
   
    
    geno.seq=(K-1+p-1) 
    non_geno.seq=(1:(p*(K-1)))[!((1:(p*(K-1))) %in%  geno.seq)]
    seq_reorder=c(non_geno.seq, geno.seq)
    
    U_robust=U[(1:(K-1+p-1))]
    A_mat=cbind(-Ustar[(K-1+p-1), (1:(K-1+p-2))]%*%solve(Ustar[(1:(K-1+p-2)), (1:(K-1+p-2))]), diag(1, nrow=1, ncol=1))
    UU_robust=UU[(1:(K-1+p-1)), (1:(K-1+p-1))]
    stats.score_r=t(A_mat%*%U_robust)%*%solve(A_mat%*%UU_robust%*%t(A_mat))%*%(A_mat%*%U_robust)
    p.score_r=pchisq(stats.score_r, df=1, lower.tail = F)
    
    if (type=="1par"){
       return(list(formula=formula, K=K, initial=alpha.init, beta=beta, coef=coef_all, var_coef=var_coef, r1=r1, iter=iter, stats.score=stats.score, p_value=p.score, stats.score_r=stats.score_r, p_value_r=p.score_r
                   )) 
    } else{
      return(list(formula=formula, K=K, initial=alpha.init, beta=beta, coef=coef_all, var_coef=var_coef, r1=r1, r2=r2, iter=iter, stats.score=stats.score, p_value=p.score, stats.score_r=stats.score_r, p_value_r=p.score_r)) 
    }
  } else{
    if (type=="1par"){
        return(list(formula=formula, K=K, initial=alpha.init, beta=beta, coef=coef_all, var_coef=var_coef, r1=r1, iter=iter))
    } else{
      return(list(formula=formula, K=K, initial=alpha.init, beta=beta, coef=coef_all, var_coef=var_coef, r1=r1, r2=r2, iter=iter))        
    }
  }
  
}


###demo as how to use the function, remove the # for lines starting with #
library(kinship2)
data(sample.ped)

data_demo=sample.ped
n_rep=10
for (i in 1:n_rep){
  data_add=sample.ped
  data_add[,1:4]=1000*i+data_add[,1:4]
  data_add[data_add$father==(1000*i), "father"]=0
  data_add[data_add$mother==(1000*i), "mother"]=0
  data_demo=rbind(data_demo, data_add)
}
data_demo$age=rnorm(nrow(data_demo), mean=40, sd=20)
miss.ind=sample(1:nrow(data_demo), 10)
data_demo$age[miss.ind]=NA

###simulate T2D and obesity
data_demo$T2D=sample(c(0,1), nrow(data_demo), replace=T, prob=c(0.8,0.2))
data_demo$obese=sample(c(0,1), nrow(data_demo), replace=T, prob=c(0.65,0.35))
###convert T2D and obesity into 3-category diabesity;
Phen=ifelse((data_demo$T2D==1) & (data_demo$obese==1), 1 , ifelse((data_demo$T2D==1) & (data_demo$obese==0), 2,3))
### below to make it ordinal
Phen=factor(Phen, order=T)
###construct kinship matrix;
kmat     <-makekinship(data_demo$ped, data_demo$id, data_demo$father, data_demo$mother)
kmat=as.matrix(kmat)

data_demo$g=sample(c(0,1,2), nrow(data_demo), replace=T, prob=c(0.64, 0.32, 0.04))
res_wald=multi_ordinal(y=Phen,  geno=data_demo$g, id=data_demo$id, famid=data_demo$ped, kinship=kmat, covariates=data_demo$age,  wald=T, r.initial=0)
#1 par;
res_score=multi_ordinal(y=Phen,  geno=data_demo$g, id=data_demo$id, famid=data_demo$ped, kinship=kmat, covariates=data_demo$age,  wald=F, r.initial=0)
#2 par;
res_score=multi_ordinal(y=Phen,  geno=data_demo$g, id=data_demo$id, famid=data_demo$ped, kinship=kmat, covariates=data_demo$age,  wald=F, r.initial=0, type="2par")
